# Supplementary material for: PDGFRβ signaling restrains myocyte function to limit the regenerative capacity of skeletal muscle
Source: J Clin Invest. 2025 Dec 16;136(4):e188272. doi: 10.1172/JCI188272 (PMC12904705; doi:10.1172/JCI188272)
Supplement: Supporting data values [file jci-136-188272-s181.xlsx]

## Sheet: Fig 1B
	tdTomato-				tdTomato+
Pax7	1	2.0296	1.9898	1.06195	30.3317	8.82726	7.56348	11.8939
Pdgfrβ	1	1.18769	0.853325	0.585122	0.053355	0.0146977	0.0171069	0.0136792
		mouse 1	mouse 2	mouse 3	mouse 1	mouse 2	mouse 3
mRNA expression

## Sheet: Fig 1C
	Pdgfrb mRNA	Quiescent	Injured
	Mouse 1	1	1.36328
	mouse 2	0.624236	1.72059
	mouse 3	0.788277	1.85437

## Sheet: Fig 1D
	Myogenic day	Pdgfrβ			Ttest	Myogenin			Ttest
C2C12s	0	1	0.8256	0.7572		1	1.525	1.664
	3	0.52324	0.664	0.4252	0.031973	2.85	2.7	3.4	0.00566702
	5	1.36	1.852	2	0.0132221	4.53	5.852	6.827	0.00336333
	7	0.8125	0.55	0.66	0.254912	6.1247	5.042	4.693	0.0012212
		Culture 1	Culture 2	Culture 3		Culture 1	Culture 2	Culture 3

## Sheet: Fig 2C
MUSCLE PROGENITORS
Fusion index	Vehicle	PDGF-BB	SU16f	Dunnett's multiple comparisons test	Individual P Value
culture 1	42.8622	13.7281	71.1201	Vehicle vs. PDGF-BB	<0.001
culture 2	38.0863	11.5005	75.1045	Vehicle vs. SU16f	<0.001
culture 3	33.8179	11.8495	78.3611

## Sheet: Fig 2D
	MUSCLE PROGENITORS
	Type of Myotube	Vehicle				PDGF-BB				SU16f
	1-2	27.3148	26.9231	21.1009	22.6974	91.4894	75.8893	54.8611	61.2069	13.2847	14.026	16.289	14.3969
	3-8	45.3704	39.7436	37.9205	32.5658	8.51064	24.1107	35.4167	35.6322	17.5182	25.4545	23.2295	24.5136
	9+	27.3148	33.3333	40.9786	44.7368	0	0	9.72222	3.16092	69.1971	60.5195	60.4816	61.0895
		Culture 1	Culture 2	Culture 3	Culture 4	Culture 1	Culture 2	Culture 3	Culture 4	Culture 1	Culture 2	Culture 3	Culture 4
	Dunnett's multiple comparisons test	Individual P Value
	1-2
	Vehicle vs. PDGF-BB	<0.001
	Vehicle vs. SU16f	0.157
	3-8
	Vehicle vs. PDGF-BB	0.056
	Vehicle vs. SU16f	0.015
	9+
	Vehicle vs. PDGF-BB	<0.001
	Vehicle vs. SU16f	<0.001

## Sheet: Fig 2E
PRIMARY MUSCLE PROGENITORS
DIFFERENTIATION INDEX	Vehicle	PDGF-BB	SU16f
Culture 1	12.8287	23.9255	24.8658
Culture 2	17.73	14.7909	19.4574
Culture 3	19.1546	13.2689	20.8428
Culture 4	8.42187	13.8046	16.7987
Dunnett's multiple comparisons test	Individual P Value
Vehicle vs. PDGF-BB	0.777
Vehicle vs. SU16f	0.16

## Sheet: Fig 2H
Mean CSA of injured fibers	Vehicle	PDGF-BB	SU16f
Mouse 1	809.324	666.359	908.907
Mouse 2	766.84	587.889	958.198
Mouse 3	785.773	647.671	1049.83
Mouse 4	665.415	569.034	1146.81
Mouse 5	724.521	633.995	1065.97
Dunnett's multiple comparisons test	Individual P Value
Vehicle vs. PDGF-BB	0.019
Vehicle vs. SU16f	<0.001

## Sheet: Fig 2I
	Number of nuclei/myofiber	Vehicle					PDGF-BB					SU16f
	1	75.1789	68.3302	60.0322	67.8484	66.04	93.1009	77.4155	71.9605	76.2784	81.57	48.7616	54.2788	49.8175	49.8857	57.02
	2	17.1232	20.8396	22.268	19.0789	26.73	6.02188	13.4485	17.4412	16.2336	16.79	26.1681	30.907	24.3455	24.7332	29.49
	3	3.22457	7.78706	9.76668	11.6837	6.29	0.877193	5.09711	7.1047	4.86285	1.01	14.4333	21.6554	13.5693	9.25156	9.83
	4	4.4733	3.04313	7.93308	1.38889	0.94	0	4.0389	3.49359	2.62522	0.63	10.637	7.80687	12.2676	16.1296	3.65
		Mouse 1	Mouse 2	Mouse 3	Mouse 4	Mouse 5	Mouse 1	Mouse 2	Mouse 3	Mouse 4	Mouse 5	Mouse 1	Mouse 2	Mouse 3	Mouse 4	Mouse 5
Dunnett's multiple comparisons test	Individual P Value
1
Vehicle vs. PDGF-BB	<0.01
Vehicle vs. SU16f	<0.01
2
Vehicle vs. PDGF-BB	0.02
Vehicle vs. SU16f	0.07
3
Vehicle vs. PDGF-BB	0.26
Vehicle vs. SU16f	0.06
4
Vehicle vs. PDGF-BB	0.83
Vehicle vs. SU16f	0.04

## Sheet: Fig 2J
	eMyHC staining quantification	Vehicle	PDGF-BB	SU16f
	Mouse 1	17.2806	69.8999	14.5477
	Mouse 2	21.6091	59.8664	10.7861
	Mouse 3	26.0558	73.4404	16.1557
	Mouse 4	25.0197	61.5995	0.204499
	Mouse 5	19.9728	47.0327	5.28749
	Dunnett's multiple comparisons test	Individual P Value
	Vehicle vs. PDGF-BB	<0.001
	Vehicle vs. SU16f	0.035

## Sheet: Fig 2K
	Pax7 cell number/myofiber	Vehicle	PDGF-BB	SU16f
	Mouse 1	0.215183	0.154609	0.274139
	Mouse 2	0.281771	0.300471	0.356627
	Mouse 3	0.246595	0.203794	0.299404
	Mouse 4	0.306757	0.233714	0.28243
	Dunnett's multiple comparisons test	Individual P Value
	Vehicle vs. PDGF-BB	0.425
	Vehicle vs. SU16f	0.407

[truncated: 60 more sheets: Fig 3C, Fig 3D, Fig 3E, Fig 3H, Fig 3I, Fig 3J, Fig 4C, Fig 4D, Fig 4E, Fig 4G, Fig 4H, Fig 4I, Fig 5C, Fig 5D, Fig 5F, Fig 5H, Fig 5J, Fig 6C, Fig 6D, Fig 6F …]
